# Supplementary material for: Guild Structure in Coral Reef Fishes Does Not Conform to Competitive Exclusion–Based Assembly Rules
Source: Ecol Evol. 2026 Jul 9;16(7):e74011. doi: 10.1002/ece3.74011 (PMC13346921; doi:10.1002/ece3.74011)
Supplement: Supplementary file 1 — Data S1: ece374011‐sup‐0001‐DataS1.zip. [file ECE3-16-e74011-s001.zip]

Archive with 3 entries (3 files):
- ece374011-sup-0001-supinfo.csv
- ece374011-sup-0002-supinfo.Rmd
- ece374011-sup-0003-supinfo.txt
