# Supplementary material for: Guild Structure in Coral Reef Fishes Does Not Conform to Competitive Exclusion–Based Assembly Rules
Source: Ecol Evol. 2026 Jul 9;16(7):e74011. doi: 10.1002/ece3.74011 (PMC13346921; doi:10.1002/ece3.74011)
Supplement: Supplementary file 1 — Data S1: ece374011‐sup‐0001‐DataS1.zip. [file ECE3-16-e74011-s001.zip › ece374011-sup-0001-supinfo.csv]

year	site	species
2023	GBR293	Acanthochromis polyacanthus
2023	GBR293	Acanthurus dussumieri
2023	GBR293	Amblyglyphidodon curacao
2023	GBR293	Amblygobius nocturnus
2023	GBR293	Amblygobius phalaena
2023	GBR293	Asterropteryx semipunctata
2023	GBR293	Canthigaster valentini
2023	GBR293	Chaetodon flavirostris
2023	GBR293	Chaetodon melannotus
2023	GBR293	Cheilinus oxycephalus
2023	GBR293	Cheilodipterus quinquelineatus
2023	GBR293	Chelmon rostratus
2023	GBR293	Chlorurus sordidus
2023	GBR293	Chromis atripectoralis
2023	GBR293	Chromis viridis
2023	GBR293	Chrysiptera rollandi
2023	GBR293	Cirripectes chelomatus
2023	GBR293	Coris batuensis
2023	GBR293	Cryptocentrus cinctus
2023	GBR293	Dascyllus aruanus
2023	GBR293	Diploprion bifasciatum
2023	GBR293	Dischistodus melanotus
2023	GBR293	Dischistodus perspicillatus
2023	GBR293	Dischistodus pseudochrysopoecilus
2023	GBR293	Ecsenius mandibularis
2023	GBR293	Ecsenius yaeyamaensis
2023	GBR293	Epibulus insidiator
2023	GBR293	Fusigobius duospilus
2023	GBR293	Halichoeres nebulosus
2023	GBR293	Hemigymnus melapterus
2023	GBR293	Istigobius goldmanni
2023	GBR293	Koumansetta rainfordi
2023	GBR293	Labroides dimidiatus
2023	GBR293	Lutjanus carponotatus
2023	GBR293	Meiacanthus lineatus
2023	GBR293	Neoglyphidodon melas
2023	GBR293	Ostorhinchus neotes
2023	GBR293	Oxymonacanthus longirostris
2023	GBR293	Parapercis lineopunctata
2023	GBR293	Parupeneus barberinus
2023	GBR293	Pomacentrus amboinensis
2023	GBR293	Pomacentrus brachialis
2023	GBR293	Pomacentrus chrysurus
2023	GBR293	Pomacentrus moluccensis
2023	GBR293	Pomacentrus wardi
2023	GBR293	Pseudolabrus guentheri
2023	GBR293	Ptereleotris microlepis
2023	GBR293	Scarus ghobban
2023	GBR293	Scarus rivulatus
2023	GBR293	Scolopsis bilineata
2023	GBR293	Scolopsis lineata
2023	GBR293	Siganus doliatus
2023	GBR293	Stethojulis strigiventer
2023	GBR293	Thalassoma lunare
2023	GBR293	Valenciennea longipinnis
2023	GBR294	Acanthochromis polyacanthus
2023	GBR294	Amblygobius nocturnus
2023	GBR294	Amblygobius phalaena
2023	GBR294	Apogon doederleini
2023	GBR294	Assessor macneilli
2023	GBR294	Asterropteryx semipunctata
2023	GBR294	Chaetodon auriga
2023	GBR294	Chaetodon melannotus
2023	GBR294	Chaetodon plebeius
2023	GBR294	Chaetodon rainfordi
2023	GBR294	Cheilodipterus quinquelineatus
2023	GBR294	Chlorurus sordidus
2023	GBR294	Chromis atripectoralis
2023	GBR294	Chromis viridis
2023	GBR294	Chrysiptera rollandi
2023	GBR294	Coris batuensis
2023	GBR294	Ctenogobiops mitodes
2023	GBR294	Ctenogobiops pomastictus
2023	GBR294	Dascyllus aruanus
2023	GBR294	Diploprion bifasciatum
2023	GBR294	Dischistodus melanotus
2023	GBR294	Dischistodus perspicillatus
2023	GBR294	Dischistodus pseudochrysopoecilus
2023	GBR294	Ecsenius mandibularis
2023	GBR294	Fusigobius duospilus
2023	GBR294	Fusigobius neophytus
2023	GBR294	Hemigymnus melapterus
2023	GBR294	Koumansetta rainfordi
2023	GBR294	Labrichthys unilineatus
2023	GBR294	Labroides dimidiatus
2023	GBR294	Lutjanus carponotatus
2023	GBR294	Meiacanthus lineatus
2023	GBR294	Neoglyphidodon melas
2023	GBR294	Parapercis lineopunctata
2023	GBR294	Parupeneus barberinus
2023	GBR294	Pomacentrus bankanensis
2023	GBR294	Pomacentrus chrysurus
2023	GBR294	Pomacentrus moluccensis
2023	GBR294	Pomacentrus wardi
2023	GBR294	Salarias fasciatus
2023	GBR294	Scarus frenatus
2023	GBR294	Scarus ghobban
2023	GBR294	Scarus rivulatus
2023	GBR294	Scarus schlegeli
2023	GBR294	Scolopsis bilineata
2023	GBR294	Siganus doliatus
2023	GBR294	Stethojulis bandanensis
2023	GBR294	Stethojulis interrupta
2023	GBR294	Stethojulis strigiventer
2023	GBR294	Thalassoma hardwicke
2023	GBR294	Thalassoma lunare
2023	GBR294	Valenciennea longipinnis
2023	GBR295	Abudefduf sexfasciatus
2023	GBR295	Acanthochromis polyacanthus
2023	GBR295	Acanthurus dussumieri
2023	GBR295	Acanthurus triostegus
2023	GBR295	Amblyglyphidodon curacao
2023	GBR295	Amblygobius nocturnus
2023	GBR295	Amblygobius phalaena
2023	GBR295	Assessor macneilli
2023	GBR295	Asterropteryx semipunctata
2023	GBR295	Atherinidae spp.
2023	GBR295	Atrosalarias holomelas
2023	GBR295	Chaetodon flavirostris
2023	GBR295	Chaetodon lunulatus
2023	GBR295	Chaetodon melannotus
2023	GBR295	Chaetodon plebeius
2023	GBR295	Chaetodon rainfordi
2023	GBR295	Cheilinus chlorourus
2023	GBR295	Cheilinus fasciatus
2023	GBR295	Cheilodipterus quinquelineatus
2023	GBR295	Chelmon rostratus
2023	GBR295	Chlorurus sordidus
2023	GBR295	Chromis viridis
2023	GBR295	Chrysiptera rollandi
2023	GBR295	Coris batuensis
2023	GBR295	Dascyllus aruanus
2023	GBR295	Diploprion bifasciatum
2023	GBR295	Dischistodus melanotus
2023	GBR295	Dischistodus perspicillatus
2023	GBR295	Ecsenius mandibularis
2023	GBR295	Eviota hoesei
2023	GBR295	Fusigobius duospilus
2023	GBR295	Halichoeres melanurus
2023	GBR295	Hemigymnus melapterus
2023	GBR295	Istigobius goldmanni
2023	GBR295	Koumansetta rainfordi
2023	GBR295	Labrichthys unilineatus
2023	GBR295	Labroides dimidiatus
2023	GBR295	Lutjanus carponotatus
2023	GBR295	Meiacanthus lineatus
2023	GBR295	Neoglyphidodon melas
2023	GBR295	Ogilbyina queenslandiae
2023	GBR295	Parapercis lineopunctata
2023	GBR295	Pomacentrus australis
2023	GBR295	Pomacentrus moluccensis
2023	GBR295	Pomacentrus wardi
2023	GBR295	Pseudolabrus guentheri
2023	GBR295	Scarus niger
2023	GBR295	Scarus rivulatus
2023	GBR295	Scolopsis bilineata
2023	GBR295	Siganus doliatus
2023	GBR295	Stethojulis bandanensis
2023	GBR295	Stethojulis strigiventer
2023	GBR295	Thalassoma hardwicke
2023	GBR295	Thalassoma lunare
2023	GBR295	Valenciennea decora
2023	GBR295	Zoramia viridiventer
2023	GBR296	Abudefduf sexfasciatus
2023	GBR296	Acanthochromis polyacanthus
2023	GBR296	Amblygobius phalaena
2023	GBR296	Assessor macneilli
2023	GBR296	Asterropteryx semipunctata
2023	GBR296	Atrosalarias holomelas
2023	GBR296	Bodianus axillaris
2023	GBR296	Canthigaster valentini
2023	GBR296	Carangoides ferdau
2023	GBR296	Cephalopholis argus
2023	GBR296	Chaetodon rainfordi
2023	GBR296	Cheilinus chlorourus
2023	GBR296	Cheilinus fasciatus
2023	GBR296	Chelmon rostratus
2023	GBR296	Chlorurus sordidus
2023	GBR296	Choerodon fasciatus
2023	GBR296	Chromis margaritifer
2023	GBR296	Chrysiptera rollandi
2023	GBR296	Cirrhilabrus punctatus
2023	GBR296	Coris aurilineata
2023	GBR296	Coris batuensis
2023	GBR296	Cypho purpurascens
2023	GBR296	Dascyllus aruanus
2023	GBR296	Dischistodus melanotus
2023	GBR296	Dischistodus perspicillatus
2023	GBR296	Dischistodus pseudochrysopoecilus
2023	GBR296	Ecsenius yaeyamaensis
2023	GBR296	Eviota guttata
2023	GBR296	Eviota hoesei
2023	GBR296	Exyrias belissimus
2023	GBR296	Fusigobius neophytus
2023	GBR296	Gomphosus varius
2023	GBR296	Halichoeres melanurus
2023	GBR296	Hipposcarus longiceps
2023	GBR296	Istigobius goldmanni
2023	GBR296	Koumansetta rainfordi
2023	GBR296	Labroides dimidiatus
2023	GBR296	Lethrinus nebulosus
2023	GBR296	Lutjanus carponotatus
2023	GBR296	Meiacanthus lineatus
2023	GBR296	Naso unicornis
2023	GBR296	Neoglyphidodon melas
2023	GBR296	Ostorhinchus angustatus
2023	GBR296	Ostorhinchus properuptus
2023	GBR296	Parapercis australis
2023	GBR296	Parapercis queenslandica
2023	GBR296	Plagiotremus rhinorhynchos
2023	GBR296	Plagiotremus tapeinosoma
2023	GBR296	Plectropomus laevis
2023	GBR296	Pomacentrus amboinensis
2023	GBR296	Pomacentrus chrysurus
2023	GBR296	Pomacentrus moluccensis
2023	GBR296	Pomacentrus nagasakiensis
2023	GBR296	Pomacentrus wardi
2023	GBR296	Saurida nebulosa
2023	GBR296	Scarus frenatus
2023	GBR296	Scarus ghobban
2023	GBR296	Scarus rivulatus
2023	GBR296	Scolopsis bilineata
2023	GBR296	Stethojulis bandanensis
2023	GBR296	Stethojulis interrupta
2023	GBR296	Thalassoma hardwicke
2023	GBR296	Thalassoma lunare
2023	GBR296	Valenciennea longipinnis
2023	GBR297	Abudefduf sexfasciatus
2023	GBR297	Acanthochromis polyacanthus
2023	GBR297	Amblyglyphidodon curacao
2023	GBR297	Amblygobius nocturnus
2023	GBR297	Amblygobius phalaena
2023	GBR297	Apogon doederleini
2023	GBR297	Assessor macneilli
2023	GBR297	Asterropteryx semipunctata
2023	GBR297	Atherinidae spp.
2023	GBR297	Atrosalarias holomelas
2023	GBR297	Chaetodon auriga
2023	GBR297	Chaetodon ephippium
2023	GBR297	Chaetodon flavirostris
2023	GBR297	Chaetodon melannotus
2023	GBR297	Chaetodon plebeius
2023	GBR297	Chaetodon rainfordi
2023	GBR297	Chaetodon trifascialis
2023	GBR297	Cheilinus chlorourus
2023	GBR297	Cheilodipterus quinquelineatus
2023	GBR297	Chelmon rostratus
2023	GBR297	Chlorurus sordidus
2023	GBR297	Chromis amboinensis
2023	GBR297	Chromis atripectoralis
2023	GBR297	Chromis viridis
2023	GBR297	Chrysiptera rollandi
2023	GBR297	Cirripectes spp.
2023	GBR297	Ctenogobiops mitodes
2023	GBR297	Dascyllus aruanus
2023	GBR297	Diploprion bifasciatum
2023	GBR297	Dischistodus melanotus
2023	GBR297	Dischistodus pseudochrysopoecilus
2023	GBR297	Ecsenius mandibularis
2023	GBR297	Eviota guttata
2023	GBR297	Eviota hoesei
2023	GBR297	Fusigobius duospilus
2023	GBR297	Halichoeres melanurus
2023	GBR297	Hemigymnus melapterus
2023	GBR297	Koumansetta rainfordi
2023	GBR297	Labroides dimidiatus
2023	GBR297	Lutjanus carponotatus
2023	GBR297	Meiacanthus lineatus
2023	GBR297	Naso unicornis
2023	GBR297	Neoglyphidodon melas
2023	GBR297	Plectropomus leopardus
2023	GBR297	Pomacentrus bankanensis
2023	GBR297	Pomacentrus brachialis
2023	GBR297	Pomacentrus chrysurus
2023	GBR297	Pomacentrus moluccensis
2023	GBR297	Pomacentrus wardi
2023	GBR297	Salarias fasciatus
2023	GBR297	Scarus chameleon
2023	GBR297	Scarus flavipectoralis
2023	GBR297	Scarus niger
2023	GBR297	Scarus rivulatus
2023	GBR297	Scarus schlegeli
2023	GBR297	Scolopsis bilineata
2023	GBR297	Siganus doliatus
2023	GBR297	Siganus lineatus
2023	GBR297	Stethojulis strigiventer
2023	GBR297	Thalassoma lunare
2023	GBR297	Valenciennea longipinnis
2023	GBR297	Zanclus cornutus
2023	GBR297	Zebrasoma velifer
2023	GBR298	Abudefduf sexfasciatus
2023	GBR298	Acanthochromis polyacanthus
2023	GBR298	Amblygobius phalaena
2023	GBR298	Amphiprion akindynos
2023	GBR298	Asterropteryx semipunctata
2023	GBR298	Atrosalarias holomelas
2023	GBR298	Chaetodon auriga
2023	GBR298	Chaetodon flavirostris
2023	GBR298	Chaetodon melannotus
2023	GBR298	Chaetodon rainfordi
2023	GBR298	Chaetodon trifascialis
2023	GBR298	Cheilinus chlorourus
2023	GBR298	Cheilodipterus quinquelineatus
2023	GBR298	Chelmon rostratus
2023	GBR298	Chlorurus sordidus
2023	GBR298	Chromis viridis
2023	GBR298	Chrysiptera rollandi
2023	GBR298	Coris batuensis
2023	GBR298	Cryptocentrus cinctus
2023	GBR298	Ctenogobiops mitodes
2023	GBR298	Dascyllus aruanus
2023	GBR298	Dischistodus melanotus
2023	GBR298	Dischistodus pseudochrysopoecilus
2023	GBR298	Ecsenius mandibularis
2023	GBR298	Epibulus insidiator
2023	GBR298	Fusigobius duospilus
2023	GBR298	Gomphosus varius
2023	GBR298	Halichoeres melanurus
2023	GBR298	Hemigymnus fasciatus
2023	GBR298	Hemigymnus melapterus
2023	GBR298	Koumansetta rainfordi
2023	GBR298	Labrichthys unilineatus
2023	GBR298	Labroides dimidiatus
2023	GBR298	Lutjanus carponotatus
2023	GBR298	Meiacanthus lineatus
2023	GBR298	Naso unicornis
2023	GBR298	Neoglyphidodon melas
2023	GBR298	Ostracion cubicus
2023	GBR298	Parapercis lineopunctata
2023	GBR298	Plectroglyphidodon lacrymatus
2023	GBR298	Plectropomus leopardus
2023	GBR298	Pomacentrus bankanensis
2023	GBR298	Pomacentrus chrysurus
2023	GBR298	Pomacentrus moluccensis
2023	GBR298	Pomacentrus wardi
2023	GBR298	Pseudocheilinus hexataenia
2023	GBR298	Pseudolabrus guentheri
2023	GBR298	Salarias fasciatus
2023	GBR298	Scarus frenatus
2023	GBR298	Scarus ghobban
2023	GBR298	Scarus niger
2023	GBR298	Scarus rivulatus
2023	GBR298	Scarus schlegeli
2023	GBR298	Scolopsis bilineata
2023	GBR298	Siganus doliatus
2023	GBR298	Stegastes apicalis
2023	GBR298	Stethojulis strigiventer
2023	GBR298	Thalassoma hardwicke
2023	GBR298	Thalassoma lunare
2023	GBR298	Valenciennea longipinnis
2023	GBR299	Abudefduf sexfasciatus
2023	GBR299	Acanthochromis polyacanthus
2023	GBR299	Amblygobius phalaena
2023	GBR299	Amphiprion akindynos
2023	GBR299	Assessor macneilli
2023	GBR299	Asterropteryx semipunctata
2023	GBR299	Canthigaster valentini
2023	GBR299	Chaetodon melannotus
2023	GBR299	Chaetodon rainfordi
2023	GBR299	Chaetodon trifascialis
2023	GBR299	Cheilodipterus quinquelineatus
2023	GBR299	Chelmon rostratus
2023	GBR299	Chlorurus sordidus
2023	GBR299	Chromis atripectoralis
2023	GBR299	Chromis margaritifer
2023	GBR299	Chromis ternatensis
2023	GBR299	Chrysiptera rollandi
2023	GBR299	Cirrhilabrus punctatus
2023	GBR299	Coris batuensis
2023	GBR299	Dascyllus aruanus
2023	GBR299	Diploprion bifasciatum
2023	GBR299	Dischistodus melanotus
2023	GBR299	Dischistodus prosopotaenia
2023	GBR299	Dischistodus pseudochrysopoecilus
2023	GBR299	Ecsenius mandibularis
2023	GBR299	Ecsenius yaeyamaensis
2023	GBR299	Eviota guttata
2023	GBR299	Fusigobius neophytus
2023	GBR299	Halichoeres melanurus
2023	GBR299	Halichoeres nebulosus
2023	GBR299	Hemigymnus fasciatus
2023	GBR299	Istigobius goldmanni
2023	GBR299	Koumansetta rainfordi
2023	GBR299	Labroides dimidiatus
2023	GBR299	Lutjanus carponotatus
2023	GBR299	Meiacanthus lineatus
2023	GBR299	Neoglyphidodon melas
2023	GBR299	Ostracion cubicus
2023	GBR299	Parapercis australis
2023	GBR299	Parapercis hexophtalma
2023	GBR299	Plagiotremus tapeinosoma
2023	GBR299	Pomacentrus amboinensis
2023	GBR299	Pomacentrus australis
2023	GBR299	Pomacentrus brachialis
2023	GBR299	Pomacentrus chrysurus
2023	GBR299	Pomacentrus lepidogenys
2023	GBR299	Pomacentrus moluccensis
2023	GBR299	Pomacentrus wardi
2023	GBR299	Pseudochromis fuscus
2023	GBR299	Saurida nebulosa
2023	GBR299	Scarus chameleon
2023	GBR299	Scarus flavipectoralis
2023	GBR299	Scarus ghobban
2023	GBR299	Scarus niger
2023	GBR299	Scarus rivulatus
2023	GBR299	Scolopsis bilineata
2023	GBR299	Stethojulis interrupta
2023	GBR299	Thalassoma lunare
2023	GBR299	Valenciennea longipinnis
2023	GBR299	Zanclus cornutus
2023	GBR300	Abudefduf sexfasciatus
2023	GBR300	Acanthochromis polyacanthus
2023	GBR300	Acanthurus blochii
2023	GBR300	Amblyglyphidodon curacao
2023	GBR300	Amblygobius phalaena
2023	GBR300	Asterropteryx semipunctata
2023	GBR300	Atrosalarias holomelas
2023	GBR300	Centropyge tibicen
2023	GBR300	Chaetodon auriga
2023	GBR300	Chaetodon flavirostris
2023	GBR300	Chaetodon melannotus
2023	GBR300	Chaetodon plebeius
2023	GBR300	Chaetodon rainfordi
2023	GBR300	Cheilinus chlorourus
2023	GBR300	Cheilodipterus quinquelineatus
2023	GBR300	Chelmon rostratus
2023	GBR300	Chlorurus sordidus
2023	GBR300	Chromis atripectoralis
2023	GBR300	Chromis viridis
2023	GBR300	Chrysiptera rollandi
2023	GBR300	Coris aygula
2023	GBR300	Coris batuensis
2023	GBR300	Ctenogobiops mitodes
2023	GBR300	Diploprion bifasciatum
2023	GBR300	Dischistodus melanotus
2023	GBR300	Dischistodus perspicillatus
2023	GBR300	Dischistodus pseudochrysopoecilus
2023	GBR300	Epibulus insidiator
2023	GBR300	Eviota hoesei
2023	GBR300	Fusigobius duospilus
2023	GBR300	Fusigobius neophytus
2023	GBR300	Halichoeres nebulosus
2023	GBR300	Halichoeres trimaculatus
2023	GBR300	Hemigymnus melapterus
2023	GBR300	Labrichthys unilineatus
2023	GBR300	Labroides dimidiatus
2023	GBR300	Lutjanus carponotatus
2023	GBR300	Meiacanthus lineatus
2023	GBR300	Mulloidichthys vanicolensis
2023	GBR300	Neoglyphidodon melas
2023	GBR300	Neoglyphidodon nigroris
2023	GBR300	Ogilbyina queenslandiae
2023	GBR300	Ostracion cubicus
2023	GBR300	Parapercis australis
2023	GBR300	Parapercis lineopunctata
2023	GBR300	Parapercis queenslandica
2023	GBR300	Plagiotremus tapeinosoma
2023	GBR300	Plectropomus leopardus
2023	GBR300	Pomacentrus amboinensis
2023	GBR300	Pomacentrus chrysurus
2023	GBR300	Pomacentrus moluccensis
2023	GBR300	Pomacentrus wardi
2023	GBR300	Scarus chameleon
2023	GBR300	Scarus flavipectoralis
2023	GBR300	Scarus ghobban
2023	GBR300	Scarus niger
2023	GBR300	Scarus rivulatus
2023	GBR300	Scarus schlegeli
2023	GBR300	Scolopsis bilineata
2023	GBR300	Scolopsis lineata
2023	GBR300	Siganus lineatus
2023	GBR300	Stethojulis bandanensis
2023	GBR300	Stethojulis interrupta
2023	GBR300	Stethojulis strigiventer
2023	GBR300	Thalassoma hardwicke
2023	GBR300	Thalassoma lunare
2023	GBR300	Thalassoma lutescens
2023	GBR300	Thalassoma nigrofasciatum
2023	GBR300	Valenciennea longipinnis
2023	GBR300	Zanclus cornutus
2023	GBR301	Abudefduf bengalensis
2023	GBR301	Abudefduf sexfasciatus
2023	GBR301	Acanthochromis polyacanthus
2023	GBR301	Amblyglyphidodon curacao
2023	GBR301	Amblygobius phalaena
2023	GBR301	Amphiprion akindynos
2023	GBR301	Amphiprion melanopus
2023	GBR301	Apogon capricornis
2023	GBR301	Arothron nigropunctatus
2023	GBR301	Assessor macneilli
2023	GBR301	Asterropteryx semipunctata
2023	GBR301	Atrosalarias holomelas
2023	GBR301	Canthigaster valentini
2023	GBR301	Chaetodon auriga
2023	GBR301	Chaetodon flavirostris
2023	GBR301	Chaetodon melannotus
2023	GBR301	Chaetodon plebeius
2023	GBR301	Chaetodon rainfordi
2023	GBR301	Cheilodipterus quinquelineatus
2023	GBR301	Chelmon rostratus
2023	GBR301	Chlorurus sordidus
2023	GBR301	Chromis lepidolepis
2023	GBR301	Chrysiptera rollandi
2023	GBR301	Coris batuensis
2023	GBR301	Corythoichthys haematopterus
2023	GBR301	Ctenochaetus striatus
2023	GBR301	Diploprion bifasciatum
2023	GBR301	Dischistodus perspicillatus
2023	GBR301	Dischistodus prosopotaenia
2023	GBR301	Dischistodus pseudochrysopoecilus
2023	GBR301	Ecsenius mandibularis
2023	GBR301	Ecsenius stictus
2023	GBR301	Ecsenius yaeyamaensis
2023	GBR301	Eviota guttata
2023	GBR301	Fusigobius neophytus
2023	GBR301	Gomphosus varius
2023	GBR301	Halichoeres melanurus
2023	GBR301	Halichoeres nebulosus
2023	GBR301	Halichoeres trimaculatus
2023	GBR301	Istigobius rigilius
2023	GBR301	Koumansetta rainfordi
2023	GBR301	Labrichthys unilineatus
2023	GBR301	Labroides dimidiatus
2023	GBR301	Lethrinus nebulosus
2023	GBR301	Lutjanus carponotatus
2023	GBR301	Meiacanthus lineatus
2023	GBR301	Ogilbyina novaehollandiae
2023	GBR301	Ostorhinchus properuptus
2023	GBR301	Ostracion cubicus
2023	GBR301	Parapercis australis
2023	GBR301	Parapercis lineopunctata
2023	GBR301	Parapercis queenslandica
2023	GBR301	Pomacentrus amboinensis
2023	GBR301	Pomacentrus australis
2023	GBR301	Pomacentrus brachialis
2023	GBR301	Pomacentrus chrysurus
2023	GBR301	Pomacentrus moluccensis
2023	GBR301	Pomacentrus wardi
2023	GBR301	Ptereleotris microlepis
2023	GBR301	Salarias fasciatus
2023	GBR301	Scarus ghobban
2023	GBR301	Scarus niger
2023	GBR301	Scarus rivulatus
2023	GBR301	Scarus schlegeli
2023	GBR301	Scolopsis bilineata
2023	GBR301	Scolopsis lineata
2023	GBR301	Siganus doliatus
2023	GBR301	Stethojulis bandanensis
2023	GBR301	Thalassoma hardwicke
2023	GBR301	Thalassoma lunare
2023	GBR301	Valenciennea longipinnis
2023	GBR301	Zanclus cornutus
2023	GBR302	Abudefduf sexfasciatus
2023	GBR302	Acanthochromis polyacanthus
2023	GBR302	Amblyglyphidodon curacao
2023	GBR302	Amblygobius nocturnus
2023	GBR302	Amblygobius phalaena
2023	GBR302	Amphiprion akindynos
2023	GBR302	Apogon doederleini
2023	GBR302	Assessor macneilli
2023	GBR302	Asterropteryx semipunctata
2023	GBR302	Atherinidae spp.
2023	GBR302	Chaetodon auriga
2023	GBR302	Chaetodon flavirostris
2023	GBR302	Chaetodon melannotus
2023	GBR302	Chaetodon plebeius
2023	GBR302	Chaetodon rainfordi
2023	GBR302	Cheilinus fasciatus
2023	GBR302	Cheilodipterus macrodon
2023	GBR302	Cheilodipterus quinquelineatus
2023	GBR302	Chelmon rostratus
2023	GBR302	Chlorurus sordidus
2023	GBR302	Chromis atripectoralis
2023	GBR302	Chromis lepidolepis
2023	GBR302	Chromis margaritifer
2023	GBR302	Chromis viridis
2023	GBR302	Chrysiptera rollandi
2023	GBR302	Cirripectes spp.
2023	GBR302	Coris batuensis
2023	GBR302	Ctenochaetus striatus
2023	GBR302	Dascyllus aruanus
2023	GBR302	Dischistodus pseudochrysopoecilus
2023	GBR302	Ecsenius mandibularis
2023	GBR302	Ecsenius stictus
2023	GBR302	Eviota hoesei
2023	GBR302	Fusigobius duospilus
2023	GBR302	Hemigymnus melapterus
2023	GBR302	Istigobius goldmanni
2023	GBR302	Koumansetta rainfordi
2023	GBR302	Labrichthys unilineatus
2023	GBR302	Labroides dimidiatus
2023	GBR302	Meiacanthus lineatus
2023	GBR302	Neoglyphidodon melas
2023	GBR302	Neopomacentrus azysron
2023	GBR302	Ogilbyina queenslandiae
2023	GBR302	Ostorhinchus compressus
2023	GBR302	Ostorhinchus properuptus
2023	GBR302	Ostracion cubicus
2023	GBR302	Parapercis lineopunctata
2023	GBR302	Pomacentrus chrysurus
2023	GBR302	Pomacentrus coelestis
2023	GBR302	Pomacentrus moluccensis
2023	GBR302	Pomacentrus wardi
2023	GBR302	Pseudocheilinus evanidus
2023	GBR302	Scarus altipinnis
2023	GBR302	Scarus flavipectoralis
2023	GBR302	Scarus frenatus
2023	GBR302	Scarus niger
2023	GBR302	Scarus oviceps
2023	GBR302	Scarus rivulatus
2023	GBR302	Scolopsis bilineata
2023	GBR302	Thalassoma lunare
2023	GBR302	Thalassoma lutescens
2023	GBR302	Valenciennea longipinnis
2023	GBR302	Zanclus cornutus
2023	GBR314	Abudefduf sexfasciatus
2023	GBR314	Acanthochromis polyacanthus
2023	GBR314	Acanthurus dussumieri
2023	GBR314	Amblyglyphidodon curacao
2023	GBR314	Amblygobius nocturnus
2023	GBR314	Assessor macneilli
2023	GBR314	Asterropteryx semipunctata
2023	GBR314	Atrosalarias holomelas
2023	GBR314	Chaetodon flavirostris
2023	GBR314	Chaetodon lunulatus
2023	GBR314	Chaetodon melannotus
2023	GBR314	Chaetodon plebeius
2023	GBR314	Chaetodon rainfordi
2023	GBR314	Chaetodon trifascialis
2023	GBR314	Cheilinus chlorourus
2023	GBR314	Cheilodipterus quinquelineatus
2023	GBR314	Chelmon rostratus
2023	GBR314	Chlorurus sordidus
2023	GBR314	Chromis viridis
2023	GBR314	Chrysiptera rollandi
2023	GBR314	Cirrhilabrus punctatus
2023	GBR314	Cirripectes spp.
2023	GBR314	Dascyllus aruanus
2023	GBR314	Dischistodus melanotus
2023	GBR314	Dischistodus pseudochrysopoecilus
2023	GBR314	Ecsenius mandibularis
2023	GBR314	Exyrias belissimus
2023	GBR314	Fusigobius duospilus
2023	GBR314	Gobiodon citrinus
2023	GBR314	Halichoeres melanurus
2023	GBR314	Hemigymnus melapterus
2023	GBR314	Hipposcarus longiceps
2023	GBR314	Koumansetta rainfordi
2023	GBR314	Labrichthys unilineatus
2023	GBR314	Labroides dimidiatus
2023	GBR314	Lutjanus carponotatus
2023	GBR314	Meiacanthus lineatus
2023	GBR314	Neoglyphidodon melas
2023	GBR314	Neotrygon australiae
2023	GBR314	Ostracion cubicus
2023	GBR314	Pomacentrus amboinensis
2023	GBR314	Pomacentrus lepidogenys
2023	GBR314	Pomacentrus moluccensis
2023	GBR314	Pomacentrus wardi
2023	GBR314	Scarus niger
2023	GBR314	Scarus rivulatus
2023	GBR314	Scarus schlegeli
2023	GBR314	Siganus doliatus
2023	GBR314	Stethojulis strigiventer
2023	GBR314	Thalassoma hardwicke
2023	GBR314	Thalassoma lunare
2023	GBR315	Abudefduf sexfasciatus
2023	GBR315	Acanthochromis polyacanthus
2023	GBR315	Acanthurus dussumieri
2023	GBR315	Amblygobius nocturnus
2023	GBR315	Amblygobius phalaena
2023	GBR315	Assessor macneilli
2023	GBR315	Asterropteryx semipunctata
2023	GBR315	Atrosalarias holomelas
2023	GBR315	Canthigaster valentini
2023	GBR315	Cetoscarus ocellatus
2023	GBR315	Chaetodon melannotus
2023	GBR315	Chaetodon rainfordi
2023	GBR315	Cheilinus chlorourus
2023	GBR315	Cheilodipterus quinquelineatus
2023	GBR315	Chelmon rostratus
2023	GBR315	Chlorurus sordidus
2023	GBR315	Chrysiptera rollandi
2023	GBR315	Cirrhilabrus punctatus
2023	GBR315	Cirripectes spp.
2023	GBR315	Ctenochaetus binotatus
2023	GBR315	Dascyllus aruanus
2023	GBR315	Dischistodus melanotus
2023	GBR315	Dischistodus pseudochrysopoecilus
2023	GBR315	Ecsenius mandibularis
2023	GBR315	Eviota guttata
2023	GBR315	Exyrias belissimus
2023	GBR315	Fusigobius neophytus
2023	GBR315	Hemigymnus melapterus
2023	GBR315	Hipposcarus longiceps
2023	GBR315	Koumansetta rainfordi
2023	GBR315	Labrichthys unilineatus
2023	GBR315	Labroides dimidiatus
2023	GBR315	Lutjanus carponotatus
2023	GBR315	Meiacanthus lineatus
2023	GBR315	Ogilbyina queenslandiae
2023	GBR315	Ostorhinchus doederleini
2023	GBR315	Ostracion cubicus
2023	GBR315	Parapercis lineopunctata
2023	GBR315	Parupeneus barberinus
2023	GBR315	Pomacentrus amboinensis
2023	GBR315	Pomacentrus australis
2023	GBR315	Pomacentrus chrysurus
2023	GBR315	Pomacentrus moluccensis
2023	GBR315	Pomacentrus wardi
2023	GBR315	Salarias fasciatus
2023	GBR315	Scarus frenatus
2023	GBR315	Scarus niger
2023	GBR315	Scarus schlegeli
2023	GBR315	Scolopsis bilineata
2023	GBR315	Siganus doliatus
2023	GBR315	Thalassoma lunare
2023	GBR316	Acanthochromis polyacanthus
2023	GBR316	Acanthurus grammoptilus
2023	GBR316	Amblygobius nocturnus
2023	GBR316	Amblygobius phalaena
2023	GBR316	Assessor macneilli
2023	GBR316	Asterropteryx semipunctata
2023	GBR316	Atrosalarias holomelas
2023	GBR316	Chaetodon auriga
2023	GBR316	Chaetodon melannotus
2023	GBR316	Cheilinus chlorourus
2023	GBR316	Cheilodipterus quinquelineatus
2023	GBR316	Chelmon rostratus
2023	GBR316	Chlorurus sordidus
2023	GBR316	Chromileptes altivelis
2023	GBR316	Chromis vanderbilti
2023	GBR316	Chrysiptera rollandi
2023	GBR316	Cirrhilabrus punctatus
2023	GBR316	Cirripectes spp.
2023	GBR316	Coris batuensis
2023	GBR316	Ctenogobiops pomastictus
2023	GBR316	Dascyllus aruanus
2023	GBR316	Dischistodus melanotus
2023	GBR316	Dischistodus perspicillatus
2023	GBR316	Dischistodus pseudochrysopoecilus
2023	GBR316	Ecsenius mandibularis
2023	GBR316	Eviota hoesei
2023	GBR316	Fusigobius duospilus
2023	GBR316	Fusigobius neophytus
2023	GBR316	Hemigymnus melapterus
2023	GBR316	Hipposcarus longiceps
2023	GBR316	Koumansetta rainfordi
2023	GBR316	Labrichthys unilineatus
2023	GBR316	Labroides dimidiatus
2023	GBR316	Lutjanus carponotatus
2023	GBR316	Macrodontogobius wilburi
2023	GBR316	Meiacanthus lineatus
2023	GBR316	Parapercis lineopunctata
2023	GBR316	Pomacentrus amboinensis
2023	GBR316	Pomacentrus chrysurus
2023	GBR316	Pomacentrus moluccensis
2023	GBR316	Pomacentrus wardi
2023	GBR316	Pseudolabrus guentheri
2023	GBR316	Salarias alboguttatus
2023	GBR316	Salarias fasciatus
2023	GBR316	Scarus rivulatus
2023	GBR316	Scolopsis bilineata
2023	GBR316	Siganus doliatus
2023	GBR316	Stegastes nigricans
2023	GBR316	Stethojulis bandanensis
2023	GBR316	Stethojulis strigiventer
2023	GBR316	Thalassoma hardwicke
2023	GBR316	Thalassoma lunare
2023	GBR316	Zebrasoma scopas
2023	GBR317	Abudefduf sexfasciatus
2023	GBR317	Acanthochromis polyacanthus
2023	GBR317	Amblyglyphidodon curacao
2023	GBR317	Amblygobius phalaena
2023	GBR317	Asterropteryx semipunctata
2023	GBR317	Atrosalarias holomelas
2023	GBR317	Canthigaster valentini
2023	GBR317	Chaetodon auriga
2023	GBR317	Chaetodon flavirostris
2023	GBR317	Chaetodon plebeius
2023	GBR317	Cheilodipterus quinquelineatus
2023	GBR317	Chelmon rostratus
2023	GBR317	Chlorurus sordidus
2023	GBR317	Chromis atripectoralis
2023	GBR317	Chromis viridis
2023	GBR317	Chrysiptera rollandi
2023	GBR317	Cirrhilabrus punctatus
2023	GBR317	Ctenochaetus striatus
2023	GBR317	Dascyllus aruanus
2023	GBR317	Dischistodus melanotus
2023	GBR317	Dischistodus perspicillatus
2023	GBR317	Dischistodus pseudochrysopoecilus
2023	GBR317	Ecsenius mandibularis
2023	GBR317	Fusigobius duospilus
2023	GBR317	Hipposcarus longiceps
2023	GBR317	Istigobius goldmanni
2023	GBR317	Labroides dimidiatus
2023	GBR317	Lutjanus carponotatus
2023	GBR317	Naso unicornis
2023	GBR317	Neoglyphidodon melas
2023	GBR317	Ogilbyina queenslandiae
2023	GBR317	Pomacentrus chrysurus
2023	GBR317	Pomacentrus moluccensis
2023	GBR317	Pomacentrus wardi
2023	GBR317	Pseudochromis fuscus
2023	GBR317	Salarias alboguttatus
2023	GBR317	Salarias fasciatus
2023	GBR317	Scarus flavipectoralis
2023	GBR317	Scarus frenatus
2023	GBR317	Scarus niger
2023	GBR317	Scarus schlegeli
2023	GBR317	Siganus corallinus
2023	GBR317	Siganus doliatus
2023	GBR317	Stegastes apicalis
2023	GBR317	Stethojulis strigiventer
2023	GBR317	Thalassoma hardwicke
2023	GBR317	Thalassoma lunare
2023	GBR317	Zanclus cornutus
2023	GBR318	Abudefduf sexfasciatus
2023	GBR318	Acanthochromis polyacanthus
2023	GBR318	Amblyglyphidodon curacao
2023	GBR318	Amblygobius phalaena
2023	GBR318	Assessor macneilli
2023	GBR318	Asterropteryx semipunctata
2023	GBR318	Atrosalarias holomelas
2023	GBR318	Chaetodon rainfordi
2023	GBR318	Cheilinus chlorourus
2023	GBR318	Cheilodipterus quinquelineatus
2023	GBR318	Chlorurus sordidus
2023	GBR318	Chrysiptera rollandi
2023	GBR318	Cirrhilabrus punctatus
2023	GBR318	Cirripectes spp.
2023	GBR318	Coris batuensis
2023	GBR318	Cryptocentrus strigilliceps
2023	GBR318	Ctenogobiops mitodes
2023	GBR318	Dascyllus aruanus
2023	GBR318	Diploprion bifasciatum
2023	GBR318	Dischistodus melanotus
2023	GBR318	Dischistodus perspicillatus
2023	GBR318	Dischistodus pseudochrysopoecilus
2023	GBR318	Ecsenius mandibularis
2023	GBR318	Fusigobius duospilus
2023	GBR318	Halichoeres melanurus
2023	GBR318	Halichoeres nebulosus
2023	GBR318	Hemigymnus melapterus
2023	GBR318	Istigobius rigilius
2023	GBR318	Koumansetta rainfordi
2023	GBR318	Labrichthys unilineatus
2023	GBR318	Lutjanus carponotatus
2023	GBR318	Meiacanthus lineatus
2023	GBR318	Ogilbyina queenslandiae
2023	GBR318	Ostorhinchus doederleini
2023	GBR318	Parapercis australis
2023	GBR318	Parapercis lineopunctata
2023	GBR318	Pomacentrus amboinensis
2023	GBR318	Pomacentrus bankanensis
2023	GBR318	Pomacentrus chrysurus
2023	GBR318	Pomacentrus moluccensis
2023	GBR318	Pomacentrus wardi
2023	GBR318	Salarias alboguttatus
2023	GBR318	Salarias fasciatus
2023	GBR318	Salarias guttatus
2023	GBR318	Scarus flavipectoralis
2023	GBR318	Scarus frenatus
2023	GBR318	Scarus rivulatus
2023	GBR318	Scarus schlegeli
2023	GBR318	Scolopsis bilineata
2023	GBR318	Siganus doliatus
2023	GBR318	Stethojulis bandanensis
2023	GBR318	Stethojulis strigiventer
2023	GBR318	Thalassoma lunare
2023	GBR319	Abudefduf sexfasciatus
2023	GBR319	Acanthochromis polyacanthus
2023	GBR319	Amblyglyphidodon curacao
2023	GBR319	Amblygobius phalaena
2023	GBR319	Amphiprion akindynos
2023	GBR319	Amphiprion melanopus
2023	GBR319	Assessor macneilli
2023	GBR319	Asterropteryx semipunctata
2023	GBR319	Atrosalarias holomelas
2023	GBR319	Centropyge tibicen
2023	GBR319	Chaetodon auriga
2023	GBR319	Chaetodon lunulatus
2023	GBR319	Chaetodon melannotus
2023	GBR319	Chaetodon rainfordi
2023	GBR319	Cheilinus chlorourus
2023	GBR319	Cheilodipterus quinquelineatus
2023	GBR319	Chelmon rostratus
2023	GBR319	Chlorurus sordidus
2023	GBR319	Chrysiptera rollandi
2023	GBR319	Cirrhilabrus punctatus
2023	GBR319	Cirripectes spp.
2023	GBR319	Coris batuensis
2023	GBR319	Corythoichthys haematopterus
2023	GBR319	Cryptocentrus strigilliceps
2023	GBR319	Ctenochaetus striatus
2023	GBR319	Ctenogobiops mitodes
2023	GBR319	Dascyllus aruanus
2023	GBR319	Dischistodus melanotus
2023	GBR319	Dischistodus prosopotaenia
2023	GBR319	Dischistodus pseudochrysopoecilus
2023	GBR319	Ecsenius mandibularis
2023	GBR319	Epibulus insidiator
2023	GBR319	Fusigobius duospilus
2023	GBR319	Fusigobius neophytus
2023	GBR319	Gomphosus varius
2023	GBR319	Hemigymnus melapterus
2023	GBR319	Hipposcarus longiceps
2023	GBR319	Istigobius decoratus
2023	GBR319	Istigobius goldmanni
2023	GBR319	Istigobius rigilius
2023	GBR319	Koumansetta rainfordi
2023	GBR319	Labrichthys unilineatus
2023	GBR319	Labroides dimidiatus
2023	GBR319	Lutjanus carponotatus
2023	GBR319	Macrodontogobius wilburi
2023	GBR319	Neoglyphidodon melas
2023	GBR319	Neopomacentrus azysron
2023	GBR319	Ostorhinchus doederleini
2023	GBR319	Ostorhinchus neotes
2023	GBR319	Ostorhinchus properuptus
2023	GBR319	Ostracion cubicus
2023	GBR319	Parapercis queenslandica
2023	GBR319	Plagiotremus tapeinosoma
2023	GBR319	Pomacentrus amboinensis
2023	GBR319	Pomacentrus australis
2023	GBR319	Pomacentrus bankanensis
2023	GBR319	Pomacentrus brachialis
2023	GBR319	Pomacentrus chrysurus
2023	GBR319	Pomacentrus magniseptus
2023	GBR319	Pomacentrus moluccensis
2023	GBR319	Pomacentrus wardi
2023	GBR319	Pseudocheilinus hexataenia
2023	GBR319	Salarias alboguttatus
2023	GBR319	Scarus niger
2023	GBR319	Scarus rivulatus
2023	GBR319	Scolopsis bilineata
2023	GBR319	Synodus binotatus
2023	GBR319	Thalassoma lunare
2023	GBR319	Valenciennea longipinnis
2023	GBR319	Zebrasoma scopas
2023	GBR319	Zoramia leptacanthus
2023	GBR319	Zoramia viridiventer
2023	GBR320	Abudefduf sexfasciatus
2023	GBR320	Acanthochromis polyacanthus
2023	GBR320	Acanthurus triostegus
2023	GBR320	Amblyglyphidodon curacao
2023	GBR320	Amblygobius nocturnus
2023	GBR320	Amblygobius phalaena
2023	GBR320	Asterropteryx semipunctata
2023	GBR320	Atrosalarias holomelas
2023	GBR320	Canthigaster valentini
2023	GBR320	Chaetodon auriga
2023	GBR320	Chaetodon flavirostris
2023	GBR320	Chaetodon melannotus
2023	GBR320	Chaetodon plebeius
2023	GBR320	Cheilinus chlorourus
2023	GBR320	Cheilodipterus quinquelineatus
2023	GBR320	Chelmon rostratus
2023	GBR320	Chlorurus sordidus
2023	GBR320	Choerodon graphicus
2023	GBR320	Chromis atripectoralis
2023	GBR320	Chrysiptera rollandi
2023	GBR320	Cirrhilabrus punctatus
2023	GBR320	Cirripectes spp.
2023	GBR320	Ctenochaetus striatus
2023	GBR320	Dascyllus aruanus
2023	GBR320	Dischistodus melanotus
2023	GBR320	Dischistodus perspicillatus
2023	GBR320	Ecsenius mandibularis
2023	GBR320	Epinephelus quoyanus
2023	GBR320	Eviota hoesei
2023	GBR320	Gobiodon citrinus
2023	GBR320	Halichoeres marginatus
2023	GBR320	Halichoeres trimaculatus
2023	GBR320	Hemigymnus melapterus
2023	GBR320	Hipposcarus longiceps
2023	GBR320	Istigobius rigilius
2023	GBR320	Koumansetta rainfordi
2023	GBR320	Labrichthys unilineatus
2023	GBR320	Labroides dimidiatus
2023	GBR320	Lutjanus carponotatus
2023	GBR320	Meiacanthus lineatus
2023	GBR320	Neoglyphidodon melas
2023	GBR320	Parapercis australis
2023	GBR320	Pomacentrus moluccensis
2023	GBR320	Pomacentrus vaiuli
2023	GBR320	Pomacentrus wardi
2023	GBR320	Salarias fasciatus
2023	GBR320	Scarus flavipectoralis
2023	GBR320	Scarus ghobban
2023	GBR320	Scarus niger
2023	GBR320	Scarus psittacus
2023	GBR320	Scarus rivulatus
2023	GBR320	Scarus schlegeli
2023	GBR320	Scolopsis bilineata
2023	GBR320	Siganus corallinus
2023	GBR320	Siganus doliatus
2023	GBR320	Siganus punctatus
2023	GBR320	Stethojulis bandanensis
2023	GBR320	Stethojulis strigiventer
2023	GBR320	Thalassoma lunare
2023	GBR320	Valenciennea longipinnis
2023	GBR320	Zanclus cornutus
2023	GBR320	Zebrasoma velifer
