# Supplementary material for: Guild Structure in Coral Reef Fishes Does Not Conform to Competitive Exclusion–Based Assembly Rules
Source: Ecol Evol. 2026 Jul 9;16(7):e74011. doi: 10.1002/ece3.74011 (PMC13346921; doi:10.1002/ece3.74011)
Supplement: Supplementary file 1 — Data S1: ece374011‐sup‐0001‐DataS1.zip. [file ECE3-16-e74011-s001.zip › ece374011-sup-0002-supinfo.Rmd]

---
title: 'Reproducibility notebook for: Guild structure in coral reef fishes does not conform to competitive exclusion–based assembly rules '
output:
  html_document:
    df_print: paged
---

This R notebook accompanies the manuscript “Guild structure in coral reef fishes does not conform to competitive exclusion–based assembly rules” and provides the workflow used in the study. The notebook reproduces all data processing, null-model analyses, and figures reported in the Results sections of the manuscript, using survey data collected at One Tree Island in 2023 and the species guild list from Parravicini, et al. (2020). The notebook is organised as follows:

1. Data manipulation and guild assignment

2. Species co-occurrence analyses

3. Guild proportionality analyses

4. Figures

5. References

## 1. Data manipulations with guild assignment

Feeding guild assignments were taken from the supplementary guild classifications of Parravicini et al. (2020) and joined to the 2023 One Tree Island survey dataset.

```{r, results="hide", message=FALSE, warning=FALSE}
library(tidyverse)

survey_data <- read_csv("oti_2023_survey_data.csv")

guild_list <- read.csv("guild_data.csv") 
guild_list$species <- gsub("_", " ", guild_list$species)

data <- merge(
  survey_data,
  guild_list,
  by = "species", 
  all = TRUE) %>%
  filter(species %in% survey_data$species) %>% 
  dplyr::select(year, site, species, trophic_guild_predicted) %>%
  rename(guild = "trophic_guild_predicted")
```

# 2. Cooccurences analyses

Species co-occurrence was quantified using the checkerboard score (C-score; Stone & Roberts 1990) following a null-model framework based on Diamond’s assembly rule (Diamond 1975). Null communities were generated using the SIM9 fixed–fixed randomisation (Gotelli 2000; Gotelli & Ulrich 2012) as implemented in EcoSimR.

```{r, results="hide", message=FALSE, warning=FALSE}
library(tidyverse)
library(purrr)
library(tibble)
library(EcoSimR)

guilds <- c(2, 3, 5, 7, 8)  # guilds represented across all sites
seed_base <- 13

# --------------------------------------------------
# Function to make species × site presence-absence matrix for one guild (deterministic ordering)
# --------------------------------------------------
make_pa_matrix <- function(dat, guild_keep) {

  dat2 <- dat %>%
    transmute(
      guild = as.character(guild),
      species = as.character(species),
      site = as.character(site)
    ) %>%
    filter(guild == as.character(guild_keep)) %>%
    distinct(species, site) %>%
    mutate(presence = 1L)

  if (nrow(dat2) == 0) return(matrix(0, nrow = 0, ncol = 0))

  species_levels <- sort(unique(dat2$species))
  site_levels    <- sort(unique(dat2$site))

  wide <- dat2 %>%
    pivot_wider(names_from = site, values_from = presence, values_fill = 0L) %>%
    dplyr::select(species, dplyr::all_of(site_levels)) %>%
    arrange(species)

  mat <- as.matrix(dplyr::select(wide, -species))
  rownames(mat) <- wide$species
  mat
}

# --------------------------------------------------
#  Function to run SIM9 C-score + SES + 2-tailed p (with +1 correction)
# --------------------------------------------------
run_cscore_summary <- function(mat, nReps = 10000, seed = 123, ci = 0.95) {

  if (nrow(mat) == 0 || ncol(mat) == 0) {
    return(tibble(
      obs = NA_real_, mean_null = NA_real_, sd_null = NA_real_,
      ci_level = ci, ci_low = NA_real_, ci_high = NA_real_,
      ses = NA_real_, p_two_tailed = NA_real_
    ))
  }

  set.seed(seed)

  m <- cooc_null_model(
    mat,
    algo = "sim9",
    metric = "c_score",
    nReps = nReps,
    suppressProg = T
  )

  sim_vals <- as.numeric(m$Sim[])
  obs <- as.numeric(m$Obs)

  mu  <- mean(sim_vals, na.rm = TRUE)
  sig <- sd(sim_vals, na.rm = TRUE)

  ses <- (obs - mu) / sig

  alpha <- 1 - ci
  ci_low  <- unname(quantile(sim_vals, probs = alpha/2,     na.rm = TRUE))
  ci_high <- unname(quantile(sim_vals, probs = 1 - alpha/2, na.rm = TRUE))

  # two-tailed p-value around null mean (inclusive; +1 correction)
  p_two <- (sum(abs(sim_vals - mu) >= abs(obs - mu), na.rm = TRUE) + 1) /
           (sum(!is.na(sim_vals)) + 1)

  tibble(
    obs = obs,
    mean_null = mu,
    sd_null   = sig,
    ci_level  = ci,
    ci_low    = ci_low,
    ci_high   = ci_high,
    ses       = ses,
    p_two_tailed = p_two
  )
}

# --------------------------------------------------
# Build matrices + run test on all guilds
# --------------------------------------------------
matrices <- set_names(map(guilds, ~ make_pa_matrix(data, guild_keep = .x)),
                      paste0("g", guilds))

cscore_tbl <- tibble(
  guild = guilds,
  summary = map(guilds, ~ run_cscore_summary(
    matrices[[paste0("g", .x)]],
    nReps = 10000,
    seed  = seed_base + .x,
    ci    = 0.95
  ))
) %>%
  unnest(summary)

```
```{r}
# --------------------------------------------------
# Display results
# --------------------------------------------------

print(cscore_tbl)
```

## 3. Guild proportionality analyses

Guild proportionality was evaluated following Wilson’s guild proportionality rule (Wilson 1989). Null communities were generated using a fixed–equiprobable (fixed-marginal) randomisation implemented via swap-based algorithms in vegan (Oksanen et al. 2025).

```{r, results="hide", message=FALSE, warning=FALSE}
library(tidyverse)
library(vegan)

# Use the same 'data' object created in Section 1
dat <- data %>%
  transmute(
    site    = as.character(site),
    species = as.character(species),
    guild   = as.character(guild)
  )

# Validate guild mapping (keep; fail-fast)
guild_conflicts <- dat %>%
  distinct(species, guild) %>%
  count(species, name = "n_guilds") %>%
  filter(n_guilds > 1)

if (nrow(guild_conflicts) > 0) {
  stop("Some species map to multiple guilds:\n",
       paste(guild_conflicts$species, collapse = ", "))
}

guild_vec <- dat %>%
  distinct(species, guild) %>%
  deframe()

# --------------------------------------------------
# Build site × species presence-absence matrix (deterministic ordering)
# --------------------------------------------------

sites   <- sort(unique(dat$site))
species <- sort(unique(dat$species))

comm_wide <- dat %>%
  distinct(site, species) %>%
  mutate(value = 1L) %>%
  pivot_wider(names_from = species, values_from = value, values_fill = 0L) %>%
  dplyr::select(site, dplyr::all_of(species)) %>%
  arrange(factor(site, levels = sites))

comm_pa <- as.matrix(comm_wide[, -1, drop = FALSE])
rownames(comm_pa) <- comm_wide$site

# --------------------------------------------------
# Function to calculate Wilson's guild proportionality test with a 2 tail permutation test
# --------------------------------------------------

guild_proportionality_RVgp <- function(comm_pa, guild, nsim = 1000,
                                       method = "quasiswap",
                                       seed = 123) {
  set.seed(seed)

  guild <- guild[colnames(comm_pa)]
  guild_levels <- sort(unique(guild))

  guild_props <- function(mat) {
    total_rich <- rowSums(mat)
    total_rich[total_rich == 0] <- NA_integer_
    gp <- sapply(guild_levels, function(g) {
      spp <- which(guild == g)
      rowSums(mat[, spp, drop = FALSE]) / total_rich
    })
    colnames(gp) <- guild_levels
    as.matrix(gp)
  }

  gp_obs  <- guild_props(comm_pa)
  obs_var <- apply(gp_obs, 2, var, na.rm = TRUE)

  nm   <- nullmodel(comm_pa, method = method)
  sims <- simulate(nm, nsim = nsim)

  null_var <- matrix(NA_real_, nrow = nsim, ncol = length(guild_levels))
  colnames(null_var) <- guild_levels

  for (i in seq_len(nsim)) {
    gp_i <- guild_props(sims[, , i])
    null_var[i, ] <- apply(gp_i, 2, var, na.rm = TRUE)
  }

  mean_null <- colMeans(null_var, na.rm = TRUE)
  RVgp <- obs_var / mean_null

  # two-tailed p-value around null mean (+1 correction)
  p_two_tailed <- sapply(seq_along(guild_levels), function(j) {
    v_null <- null_var[, j]
    v_obs  <- obs_var[j]
    mu     <- mean(v_null, na.rm = TRUE)

    (sum(abs(v_null - mu) >= abs(v_obs - mu), na.rm = TRUE) + 1) /
      (sum(!is.na(v_null)) + 1)
  })

  tibble(
    guild = guild_levels,
    observed_variance = as.numeric(obs_var),
    mean_null_variance = as.numeric(mean_null),
    RVgp = as.numeric(RVgp),
    p_two_tailed = as.numeric(p_two_tailed)
  )
}

# --------------------------------------------------
# Running the test
# --------------------------------------------------

rvgp_results <- guild_proportionality_RVgp(
  comm_pa, guild_vec,
  nsim = 1000,
  method = "quasiswap",
  seed = 13
)
```
```{r}
# --------------------------------------------------
# Display results
# --------------------------------------------------

print(rvgp_results)

```

## 4. Figures

Figures are produced using ggplot2 (Wickham 2016).

```{r}
# --------------------------------------------------
# Figures
# Figure 2: Feeding-guild composition across patch reefs
# Figure 3: Co-occurrence SES
# Figure 4: RVgp
# --------------------------------------------------

library(dplyr)
library(tidyr)
library(ggplot2)
library(scales)

# --------------------------------------------------
# Guild labels and plotting helpers
# --------------------------------------------------

guild_key_plot <- c(
  "1" = "Sessile invertivores",
  "2" = "HMD",
  "3" = "Corallivores",
  "4" = "Piscivores",
  "5" = "Microinvertivores",
  "6" = "Macroinvertivores",
  "7" = "Crustacivores",
  "8" = "Planktivores"
)

guild_order <- c(
  "Sessile invertivores",
  "HMD",
  "Corallivores",
  "Piscivores",
  "Microinvertivores",
  "Macroinvertivores",
  "Crustacivores",
  "Planktivores"
)

# Guilds excluded from null-model figures due to low occupancy / low power
exclude_ids <- c("1", "4", "6")

add_guild_labels <- function(df) {
  df %>%
    mutate(
      guild_id = as.character(guild),
      guild_name = unname(guild_key_plot[guild_id]),
      guild_name = factor(guild_name, levels = guild_order)
    )
}

# Shared theme for all figures
theme_fig <- theme_classic(base_size = 12) +
  theme(
    axis.text.x = element_text(size = 10),
    axis.text.y = element_text(size = 10),
    axis.title.x = element_text(size = 11, margin = margin(t = 8)),
    axis.title.y = element_text(size = 11, margin = margin(r = 8)),
    legend.title = element_text(size = 10),
    legend.text = element_text(size = 9),
    legend.position = "right",
    panel.grid.major = element_blank(),
    panel.grid.minor = element_blank(),
    plot.margin = margin(8, 12, 8, 8)
  )

# Colours for lollipop plots
null_colours <- c(
  "Above null" = "#2166AC",
  "Below null" = "#B2182B"
)

# Colours for feeding guild composition figure
guild_fill_colours <- c(
  "Sessile invertivores" = "#4E79A7",
  "HMD" = "#59A14F",
  "Corallivores" = "#E15759",
  "Piscivores" = "#9C755F",
  "Microinvertivores" = "#F28E2B",
  "Macroinvertivores" = "#B07AA1",
  "Crustacivores" = "#EDC948",
  "Planktivores" = "#76B7B2"
)

# --------------------------------------------------
# Figure 2: Feeding-guild composition across patch reefs
# --------------------------------------------------

guild_composition <- data %>%
  mutate(
    guild_id = as.character(guild),
    guild_name = unname(guild_key_plot[guild_id])
  ) %>%
  filter(!is.na(guild_name)) %>%
  distinct(site, species, guild_name) %>%
  count(site, guild_name, name = "species_richness") %>%
  complete(site, guild_name = guild_order, fill = list(species_richness = 0)) %>%
  group_by(site) %>%
  mutate(
    total_richness = sum(species_richness),
    guild_proportion = species_richness / total_richness
  ) %>%
  ungroup() %>%
  mutate(
    site = factor(site, levels = sort(unique(site))),
    guild_name = factor(guild_name, levels = guild_order)
  )

figure_2_guild_composition <- ggplot(
  guild_composition,
  aes(x = site, y = guild_proportion, fill = guild_name)
) +
  geom_col(width = 0.85) +
  scale_fill_manual(values = guild_fill_colours) +
  scale_y_continuous(
    labels = percent_format(accuracy = 1),
    expand = c(0, 0)
  ) +
  labs(
    x = "Patch reef",
    y = "Proportion of species richness",
    fill = "Feeding guild"
  ) +
  theme_fig +
  theme(
    axis.text.x = element_text(angle = 45, hjust = 1)
  )

print(figure_2_guild_composition)

 ggsave(
   filename = "figure_2_guild_composition_by_patch_reef.png",
   plot = figure_2_guild_composition,
   width = 8,
   height = 5,
   dpi = 600
 )

# --------------------------------------------------
# Figure 3: C-score SES lollipop plot
# --------------------------------------------------

cscore_plot_data <- cscore_tbl %>%
  add_guild_labels() %>%
  filter(!guild_id %in% exclude_ids) %>%
  mutate(
    direction = if_else(ses >= 0, "Above null", "Below null"),
    guild_name = droplevels(guild_name)
  )

figure_3_cooccurrence_SES <- ggplot(
  cscore_plot_data,
  aes(x = guild_name, y = ses)
) +
  geom_hline(
    yintercept = 0,
    linetype = "dashed",
    linewidth = 0.5,
    colour = "grey35"
  ) +
  geom_segment(
    aes(xend = guild_name, y = 0, yend = ses, colour = direction),
    linewidth = 1.1,
    lineend = "round"
  ) +
  geom_point(
    aes(colour = direction),
    size = 4
  ) +
  scale_colour_manual(values = null_colours) +
  scale_y_continuous(
    limits = c(-3, 7),
    breaks = seq(-3, 7, by = 1),
    expand = expansion(mult = c(0.03, 0.06))
  ) +
  labs(
    x = "Guild",
    y = "Standardised effect size of C-scores (SES)",
    colour = NULL
  ) +
  theme_fig +
  theme(
    axis.text.x = element_text(angle = 15, hjust = 1)
  )

print(figure_3_cooccurrence_SES)

 ggsave(
   filename = "figure_3_cscore_ses_lollipop.png",
   plot = figure_3_cooccurrence_SES,
   width = 7,
   height = 4.5,
   dpi = 600
 )

# --------------------------------------------------
# Figure 4: RVgp lollipop plot
# --------------------------------------------------

rvgp_plot_data <- rvgp_results %>%
  add_guild_labels() %>%
  filter(!guild_id %in% exclude_ids) %>%
  mutate(
    direction = if_else(RVgp >= 1, "Above null", "Below null"),
    guild_name = droplevels(guild_name)
  )

figure_4_rvgp <- ggplot(
  rvgp_plot_data,
  aes(x = guild_name, y = RVgp)
) +
  geom_hline(
    yintercept = 1,
    linetype = "dashed",
    linewidth = 0.5,
    colour = "grey35"
  ) +
  geom_segment(
    aes(xend = guild_name, y = 1, yend = RVgp, colour = direction),
    linewidth = 1.1,
    lineend = "round"
  ) +
  geom_point(
    aes(colour = direction),
    size = 4
  ) +
  scale_colour_manual(values = null_colours) +
  scale_y_continuous(
    limits = c(0, 3),
    breaks = seq(0, 3, by = 0.5),
    expand = expansion(mult = c(0.03, 0.06))
  ) +
  labs(
    x = "Guild",
    y = "Relative variance of guild proportions (RVgp)",
    colour = NULL
  ) +
  theme_fig +
  theme(
    axis.text.x = element_text(angle = 15, hjust = 1)
  )

print(figure_4_rvgp)

 ggsave(
   filename = "figure_4_rvgp_lollipop.png",
   plot = figure_4_rvgp,
   width = 7,
   height = 4.5,
   dpi = 600
 )
```

# 5. Reference list and session info

Diamond, J. M. (1975). Assembly of species communities. In M. L. Cody & J. M. Diamond (Eds.), Ecology and Evolution of Communities (pp. 342–444). Harvard University Press.

Gotelli, Hart, & Ellison. (2015). EcoSimR: Null Model Analysis for Ecological Data. https://doi.org/10.5281/zenodo.16636 

Gotelli, N. J. (2000). NULL MODEL ANALYSIS OF SPECIES CO-OCCURRENCE PATTERNS. Ecology, 81(9), 2606-2621. https://doi.org/https://doi.org/10.1890/0012-9658(2000)081[2606:NMAOSC]2.0.CO;2 

Gotelli, N. J., & Ulrich, W. (2012). Statistical challenges in null model analysis. Oikos, 121(2), 171-180. https://doi.org/https://doi.org/10.1111/j.1600-0706.2011.20301.x 

Oksanen, J., et al. (2025). vegan: Community Ecology Package. R package.

Parravicini, V., Casey, J. M., Schiettekatte, N. M. D., Brandl, S. J., Pozas-Schacre, C., Carlot, J., Edgar, G. J., Graham, N. A. J., Harmelin-Vivien, M., Kulbicki, M., Strona, G., & Stuart-Smith, R. D. (2020). Delineating reef fish trophic guilds with global gut content data synthesis and phylogeny. PLOS Biology, 18(12), e3000702. 

Stone, L., & Roberts, A. (1990). The checkerboard score and species distributions. Oecologia, 85(1), 74-79. https://doi.org/10.1007/BF00317345 

Wickham, H. (2016). ggplot2: Elegant Graphics for Data Analysis. Springer.

Wilson, J. B. (1989). A null model of guild proportionality, applied to stratification of a New Zealand temperate rain forest. Oecologia, 80(2), 263-267. 

Wilson, J. B., Gitay, H., & Agnew, A. D. Q. (1987). Does Niche Limitation Exist? Functional Ecology, 1(4), 391-397. https://doi.org/10.2307/2389796 


```{r sessioninfo}
sessionInfo()
```
