# Supplementary material for: Guild Structure in Coral Reef Fishes Does Not Conform to Competitive Exclusion–Based Assembly Rules
Source: Ecol Evol. 2026 Jul 9;16(7):e74011. doi: 10.1002/ece3.74011 (PMC13346921; doi:10.1002/ece3.74011)
Supplement: Supplementary file 1 — Data S1: ece374011‐sup‐0001‐DataS1.zip. [file ECE3-16-e74011-s001.zip › ece374011-sup-0003-supinfo.txt]

# Data and Code for the manuscript "Guild structure in coral reef fishes does not conform to competitive exclusion–based assembly rules".
## Overview

This repository contains the data and code used to analyse species co-occurrence and guild proportionality patterns in a lagoonal coral reef fish metacommunity at One Tree Island, southern Great Barrier Reef, Australia. The analyses test assembly-rule predictions derived from the competitive exclusion principle using null-model approaches applied within feeding guilds.

All analyses were conducted in **R**, and the workflow is fully reproducible using the files described below.

---

## File Descriptions

### 1. `oti_2023_survey_data.csv`

**Description**  
Raw presence–absence survey data for reef fish species observed on patch reefs within the One Tree Island lagoon during 2023.

**File format**  
CSV (comma-separated values)

**Columns**

- `year`  
  Survey year (integer). All records in this dataset are from 2023.

- `site`  
  Patch reef identifier (character). Each site corresponds to a discrete patch reef within First Lagoon (e.g. `GBR293`).

- `species`  
  Scientific name of the observed fish species (character; *Genus species*).

**Notes**

- Each row represents the presence of a species at a site.
- Absence is inferred from non-occurrence in the dataset.
- Data were collected using underwater visual census methods following Reef Life Survey Method 1.

---

### 2. `guild_data.csv`

**Description**  
Feeding guild assignments for coral reef fish species based on trophic guild classifications from Parravicini et al. (2020).

**File format**  
CSV

**Key columns**

- `species` — Scientific species name  
- `guild` — Assigned feeding guild (e.g. planktivore, microinvertivore, corallivore, HMD)

**Source**

Guild classifications are derived from global trophic network analyses based on gut-content data and phylogenetic prediction methods.

**Citation**

Parravicini V, Casey JM, Schiettekatte NMD, Brandl SJ, Pozas-Schacre C, et al. (2020) Delineating reef fish trophic guilds with global gut content data synthesis and phylogeny. PLOS Biology 18(12): e3000702. https://doi.org/10.1371/journal.pbio.3000702

**Notes**

- Species names in this file match those used in `oti_2023_survey_data.csv`.
- Underscores in species names (if present in the original source) were converted to spaces prior to merging.

---

### 3. `competition_article_analyses.Rmd`

**Description**  
R Markdown notebook containing all data processing, null-model analyses, statistical summaries, and figure generation used in the study.

**Key analytical steps include**

- Data cleaning and formatting  
- Merging survey data with guild assignments  
- Construction of presence–absence matrices  
- Co-occurrence analysis using C-scores and SIM9 fixed–fixed null models  
- Guild proportionality analysis using RVgp and fixed–equiprobable null models  
- Generation of figures and tables reported in the manuscript


All package calls are included in the notebook.

---

## Reproducibility Instructions

To reproduce all analyses and figures:

1. Place the following files in the same working directory:
   - `oti_2023_survey_data.csv`
   - `guild_data.csv`
   - `competition_article_analyses.Rmd`

2. Open `competition_article_analyses.Rmd` in RStudio.

3. Install required packages if not already installed.

4. Knit the notebook to HTML or run code chunks sequentially.

All results presented in the manuscript (figures, tables, and summary statistics) are generated directly from this workflow.

---

## Data Usage Notes

- Any reuse should cite the associated manuscript and the original guild classification source (Parravicini et al. 2020).

---

## Contact

For questions regarding the data or code, please contact the corresponding author.
